# Supplementary material for: CT Body Composition Changes Predict Survival in Immunotherapy-Treated Cancer Patients: A Retrospective Cohort Study
Source: Cancers (Basel). 2026 Jan 21;18(2):341. doi: 10.3390/cancers18020341 (PMC12839126; doi:10.3390/cancers18020341)
Supplement: Supplementary file 1 [file cancers-18-00341-s001.zip]

Archive with 1 entries (1 files):
- cancers-4099261-supplementary.pdf
